# Supplementary material for: Formal [3 + 2] Cycloaddition of α-Imino Esters with Azo Compounds: Facile Construction of Pentasubstituted 1,2,4-Triazoline Skeletons
Source: Molecules. 2023 May 25;28(11):4339. doi: 10.3390/molecules28114339 (PMC10254835; doi:10.3390/molecules28114339)
Supplement: Supplementary file 1 [file molecules-28-04339-s001.zip]

Archive with 1 entries (1 files):
- molecules-2424544-supplementary.pdf
